# Supplementary material for: Not as simple as it seems: extensive facility and training gaps in nursing home bathing
Source: Infect Control Hosp Epidemiol. 2023 Jun 16;44(9):1490–3. doi: 10.1017/ice.2023.109 (PMC10507494; doi:10.1017/ice.2023.109)
Supplement: Supplementary file 1 [file S0899823X23001095sup.zip]

Archive with 2 entries (2 files):
- S0899823X23001095sup001.pdf
- S0899823X23001095sup002.pdf
